# Supplementary material for: Whole genome scan reveals the genetic signature of African Ankole cattle breed and potential for higher quality beef
Source: BMC Genet. 2017 Feb 9;18:11. doi: 10.1186/s12863-016-0467-1 (PMC5301378; doi:10.1186/s12863-016-0467-1)
Supplement: Additional file 1: Table S1. — A summary of genes from Sanga vs. Zebu (B. Indicus) XP-EHH test statistics comparison. (XLS 64 kb) [file 12863_2016_467_MOESM1_ESM.xls]

## Sheet: sanga_zebu_xpehh_gene_summary
Additional file 1: Table S1. A summary of genes from Sanga vs Zebu (B. Indicus) xp-ehh test statistics comparison
Genes in XP-EHH regions	Chromosome	Window (start)	Window (end)	SNP	Max XP-EHH	P-value
GRIP1	5	47550000	47600000	785	3.15431	2.52143e-05
GSX2	6	71250000	71300000	625	2.99204	7.5643e-05
U6	20	3250000	3300000	701	2.92768	0.000100857
SORCS1	26	28350000	28400000	778	2.64874	0.000201715
FAU,GRIP1,HELB	5	47700000	47750000	769	2.64768	0.000226929
PDGFRA	6	71350000	71400000	601	2.60801	0.000252143
GRIP1	5	47650000	47700000	924	2.56192	0.000277358
KCNIP1	20	2250000	2300000	956	2.55208	0.000327786
GPR161,IQWD1	3	550000	600000	851	2.51443	0.000353001
EVC2,U6	6	105350000	105400000	827	2.47887	0.000428643
SLIT3,bta-mir-218-2	20	400000	450000	1032	2.81392	0.000523286
HELB,IRAKM	5	47750000	47800000	664	2.44398	0.000529501
PDGFRA	6	71400000	71450000	858	2.41574	0.000579929
CHIC2	6	71200000	71250000	492	2.38006	0.000592593
SCML4	9	42850000	42900000	410	2.24361	0.000740741
CCDC170	9	89700000	89750000	646	2.35972	0.00075643
SLIT3	20	350000	400000	849	2.35177	0.000806858
FGF18	20	3150000	3200000	631	2.33059	0.000832073
CXCL13	6	94000000	94050000	641	2.32639	0.000857287
SLIT3	20	300000	350000	975	2.32258	0.000882501
FUT9	9	54400000	54450000	463	2.24207	0.000888889
RTKN2	28	18400000	18450000	763	2.32164	0.000907716
RTKN2	28	18450000	18500000	890	2.30549	0.000983359
DOCK2	20	1600000	1650000	928	2.3016	0.00100857
PANK3	20	200000	250000	700	2.29912	0.00103379
DOCK2,FAM196B	20	1650000	1700000	951	2.26974	0.00118507
CHIC2	6	71150000	71200000	491	2.18398	0.00118519
BAALC	14	63500000	63550000	947	2.25566	0.00131114
ACVR1B,GRASP	5	28000000	28050000	430	2.17999	0.00133333
GRIP1,U1	5	47600000	47650000	772	2.25047	0.00133636
ZCWPW2	22	2900000	2950000	926	2.23795	0.001412
SYNE1	9	90300000	90350000	734	2.23773	0.00143722
AHSA1,ISM2,VIPAS39	10	89700000	89750000	637	2.2311	0.00151286
RPL37A	2	105200000	105250000	511	2.22219	0.00156329
MTHFD1L	9	89200000	89250000	855	2.21914	0.0015885
ROCK1,USP14	24	35500000	35550000	520	2.21799	0.00161372
FAIM,PIK3CB	1	131500000	131550000	645	2.20838	0.00168936
ZNF365	28	18550000	18600000	828	2.19722	0.00173979
FOXO3	9	42000000	42050000	483	2.03302	0.00177778
GRXCR1	6	63350000	63400000	842	2.19036	0.00179022
LSM3	22	58650000	58700000	881	2.18484	0.00181543
TANC1	2	37400000	37450000	837	2.18166	0.00186586
PTGR2,ZNF410	10	85650000	85700000	558	2.17858	0.0019415
PCOLCE2	1	127150000	127200000	869	2.17747	0.00196672
SLC6A6	22	58450000	58500000	723	2.17376	0.00199193
CSMD3	14	52950000	53000000	628	2.17071	0.00204236
ESR1	9	89950000	90000000	463	1.99162	0.00207407
RTKN2	28	18350000	18400000	753	2.15824	0.00219365
ATG101,NR4A1	5	27950000	28000000	404	1.98324	0.00222222
SLIT3	20	500000	550000	865	2.15453	0.00226929
MITF	22	31700000	31750000	535	2.15108	0.00231972
PANK3,SPZ1,bta-mir-103-1	20	150000	200000	645	2.14922	0.00234493
PARK2	9	98900000	98950000	1175	2.33608	0.00235479
SLIT3	20	450000	500000	835	2.14558	0.00237015
PARP6,PKM2	10	18950000	19000000	358	1.96963	0.00237037
IYD	9	88550000	88600000	770	2.14215	0.00242057
ACVRL1,ANKRD33	5	28100000	28150000	452	1.9652	0.00251852
GLRX3,bta-mir-2397	26	49700000	49750000	781	2.13584	0.00252143
RASGEF1C	7	1000000	1050000	932	2.13488	0.00254665
NRXN3	10	92150000	92200000	752	2.13331	0.00257186
BAALC	14	63450000	63500000	788	2.12246	0.00259708
KCNIP1	20	2300000	2350000	1014	2.30848	0.00261643
CITED4,KCNQ4	3	105950000	106000000	709	2.11818	0.0026475
CTDSPL,PLCD1,VILL,bta-mir-26a-1	22	11450000	11500000	638	2.11798	0.00267272
SPTLC2	10	89800000	89850000	567	2.1166	0.00269793
CENPF	16	70400000	70450000	824	2.11385	0.00272315
GLRX3	26	49750000	49800000	687	2.10916	0.00277358
CNGA1	6	68300000	68350000	657	2.10787	0.00279879
RANBP17	20	2650000	2700000	480	1.96181	0.00281481
IL20RB	1	133250000	133300000	879	2.104	0.00287443
SPTLC2	10	89750000	89800000	783	2.10103	0.00289965
DPYD,U6	3	45750000	45800000	784	2.10052	0.00292486
SORCS1	26	28300000	28350000	795	2.09808	0.00295008
DDX6	15	29850000	29900000	596	2.09735	0.0030005
RANBP17	20	2700000	2750000	410	1.95837	0.00311111
VIT	11	19200000	19250000	854	2.09347	0.00312658
ADAM2	27	34300000	34350000	977	2.09221	0.00315179
MAP3K5	9	75550000	75600000	596	2.09134	0.003177
GRXCR1	6	63400000	63450000	728	2.08171	0.00325265
FMNL1,HEXIM2	19	45450000	45500000	371	1.95439	0.00325926
PPP1R14C	9	88500000	88550000	916	2.07419	0.00332829
IQWD1	3	600000	650000	660	2.07297	0.0033535
LCP2	20	2000000	2050000	1056	2.19197	0.00340136
OR10A4,OR2D2,OR2D3,ZNF215	15	46400000	46450000	869	2.06754	0.00345436
C7H5ORF15,VDAC1	7	47200000	47250000	603	2.06354	0.00355522
KCNK6	18	48350000	48400000	217	1.94041	0.00355556
BTRC	26	22000000	22050000	555	2.05566	0.00363086
ADD1,U6	6	107950000	108000000	692	2.05216	0.00368129
GRAMD2	10	18900000	18950000	487	1.93866	0.0037037
ISPD	4	24600000	24650000	891	2.04613	0.00370651
CCDC93	2	69900000	69950000	923	2.04467	0.00373172
E2F7	5	6450000	6500000	739	2.04067	0.00378215
MAP2K3	19	35850000	35900000	451	1.92769	0.00385185
ZFYVE28	6	108400000	108450000	999	2.03137	0.00390822
PARK2	9	99250000	99300000	1137	2.17446	0.00392465
TOX2	13	73150000	73200000	573	2.02449	0.00403429
ATP8A1	6	62900000	62950000	537	2.01652	0.00408472
RAET1G	9	88300000	88350000	876	2.01585	0.00413515
EIF4E3,PROK2	22	30000000	30050000	322	1.91243	0.00414815
CTNNA3,LRRTM3	28	23650000	23700000	937	2.01457	0.00418558
NFATC2	13	80000000	80050000	904	2.01343	0.00423601
PBX1	3	4450000	4500000	715	2.01238	0.00426122
SLC6A6	22	58400000	58450000	927	2.01204	0.00428643
TTLL4	2	107400000	107450000	381	1.90486	0.0042963
HERPUD1,SLC12A3	18	25000000	25050000	553	2.00385	0.00436208
CCER1	5	20850000	20900000	620	2.00137	0.00443772
APOL6	5	74200000	74250000	627	1.9975	0.00451336
HEXA,TMEM202	10	19100000	19150000	737	1.99584	0.00453858
GDA	8	48700000	48750000	685	1.99046	0.00466465
ESYT3	1	131700000	131750000	714	1.98762	0.00471508
U6	6	71600000	71650000	833	1.98738	0.00474029
GOLPH3	20	41450000	41500000	465	1.89876	0.00474074
FAIM2	5	30150000	30200000	588	1.98418	0.00481594
C7H19orf52,CARM1,YIPF2	7	16550000	16600000	648	1.9803	0.00486636
KCNMA1	28	33250000	33300000	786	1.97957	0.00489158
2015-03-04	2	104800000	104850000	829	1.97603	0.00494201
EVC2	6	105400000	105450000	859	1.97513	0.00499244
U7	11	17400000	17450000	991	1.97014	0.00501765
ACBD4,HEXIM1,NMT1,PLCD3	19	45400000	45450000	446	1.88723	0.00503704
MB	5	74150000	74200000	736	1.96404	0.00514372
HNRNPLL,U6	11	20950000	21000000	494	1.87506	0.00518519
U6	24	51300000	51350000	628	1.96375	0.00519415
KCNIP1	20	2500000	2550000	1019	2.13657	0.00523286
FGF18,NPM1	20	3100000	3150000	607	1.96166	0.00524458
IQWD1,snoZ278	3	650000	700000	623	1.9606	0.00526979
MRPL1	6	94400000	94450000	668	1.95947	0.00529501
NFXL1	6	68200000	68250000	457	1.86982	0.00533333
DOK6	24	8000000	8050000	608	1.95829	0.00534544
COL9A2,SMAP2	3	106350000	106400000	786	1.95182	0.00549672
C1QL4,PRPH,TROAP	5	30650000	30700000	518	1.94423	0.00554715
SMARCAL1	2	105100000	105150000	719	1.94357	0.00557237
DOCK2	20	1750000	1800000	990	1.94274	0.00559758
5S_rRNA,5S_rRNA,5S_rRNA,5S_rRNA	14	350000	400000	530	1.94221	0.00562279
CAND1	5	46700000	46750000	334	1.85193	0.00562963
WDR51B	5	19400000	19450000	650	1.94033	0.00564801
GR-A	7	56350000	56400000	427	1.84149	0.00577778
FN3K,SNORA73,TBCD	19	50500000	50550000	825	1.93729	0.00579929
bta-mir-193b,bta-mir-365-1	25	13300000	13350000	622	1.92961	0.00590015
CNGA1,NIPAL1	6	68350000	68400000	436	1.84137	0.00592593
COL9A2,ZMPSTE24	3	106400000	106450000	807	1.92915	0.00595058
U6	6	71500000	71550000	799	1.92751	0.00600101
TOM1L1	19	5200000	5250000	1182	2.06549	0.00601779
FANCA,SPIRE2	18	14650000	14700000	431	1.82364	0.00607407
ATP10D,CORIN	6	67900000	67950000	393	1.82186	0.00622222
NAF1	6	2650000	2700000	658	1.91935	0.00622794
JPH2	13	73300000	73350000	838	1.91735	0.00635401
DENND1A	11	94600000	94650000	357	1.81655	0.00637037
CCDC170	9	89750000	89800000	590	1.91687	0.00637922
SFT2D2	3	300000	350000	818	1.91587	0.00648008
IFT57	1	53300000	53350000	503	1.91521	0.0065053
CCDC176,ENTPD5	10	85750000	85800000	463	1.8156	0.00651852
PRSS38	7	3150000	3200000	932	1.91354	0.00653051
EVC	6	105200000	105250000	1008	2.05706	0.00654108
NUDT3,RPS10	23	8400000	8450000	439	1.81519	0.00666667
GDA	8	48750000	48800000	545	1.91068	0.0066818
SLC39A11	19	58900000	58950000	1202	2.04663	0.00680272
VEGFC	27	7000000	7050000	557	1.90418	0.00680787
RAPGEF4	2	23800000	23850000	547	1.90355	0.0068583
INOS,ULBP27	19	19800000	19850000	953	1.90344	0.00688351
SNORA71	29	26850000	26900000	844	1.90259	0.00695915
HDAC7,RAPGEF3,SLC48A1	5	32650000	32700000	423	1.80478	0.00696296
DSCAM	1	141950000	142000000	984	1.90202	0.00698437
VIT	11	19250000	19300000	689	1.89394	0.00708522
TM4SF4	1	119600000	119650000	830	1.89311	0.00713565
NRXN3	10	92200000	92250000	851	1.89021	0.00723651
MYB	9	74250000	74300000	477	1.79151	0.00725926
ADCY10	3	850000	900000	709	1.88888	0.00728694
HECW1	4	78300000	78350000	788	1.88877	0.00731215
EPHA5	6	82900000	82950000	750	1.88507	0.00736258
RANBP17	20	2750000	2800000	402	1.79094	0.00740741
SMIM23	20	3500000	3550000	642	1.88409	0.00743822
TIMP2,USP36	19	54100000	54150000	864	1.88388	0.00746344
KCNK2	16	70050000	70100000	724	1.88371	0.00748865
CASR	1	67250000	67300000	709	1.8807	0.00753908
PPM1L	1	107500000	107550000	493	1.78176	0.00755556
PIK3CB	1	131400000	131450000	519	1.88059	0.0075643
PARK2	9	99200000	99250000	1100	2.03428	0.00758765
SORCS1	26	28200000	28250000	697	1.87826	0.00763994
CNTN1	5	40200000	40250000	679	1.87428	0.00771558
GRIN2B	5	96750000	96800000	706	1.87426	0.0077408
KCNMA1	28	33300000	33350000	867	1.87376	0.00779123
CHD7	14	28100000	28150000	665	1.87317	0.00784165
RYBP	22	29300000	29350000	393	1.76223	0.00785185
RAPGEF4	2	23750000	23800000	735	1.86826	0.0079173
DNAJC22	5	30600000	30650000	566	1.86365	0.00799294
AGFG1	2	116400000	116450000	698	1.86329	0.00801815
KCNMB1	20	2150000	2200000	833	1.8607	0.0080938
7SK	27	11900000	11950000	535	1.86062	0.00811901
DPH6	10	30950000	31000000	475	1.75983	0.00814815
ATP8A1	6	63100000	63150000	708	1.85811	0.00819465
MAP3K5,MGC151537	9	75500000	75550000	602	1.85716	0.00821987
NXPH2	2	58700000	58750000	874	1.85701	0.00824508
RPS26	6	16650000	16700000	880	1.85673	0.0082703
CORIN	6	68050000	68100000	381	1.75502	0.0082963
TMEM106B	4	19900000	19950000	820	1.85485	0.00839637
FRMD3	8	77900000	77950000	848	1.85407	0.00842158
MAPKAPK2	16	4300000	4350000	642	1.85375	0.00847201
SCML4	9	42800000	42850000	567	1.85335	0.00849723
EVC,EVC2	6	105250000	105300000	988	1.85322	0.00852244
ITPR2	5	83450000	83500000	799	1.85271	0.00857287
CENPF	16	70450000	70500000	498	1.7374	0.00859259
PLEKHM1	19	45750000	45800000	791	1.8512	0.0086233
MAP4K4	11	6650000	6700000	774	1.85112	0.00864851
COQ6,ENTPD5,FAM161B,ZNF410	10	85700000	85750000	519	1.8503	0.00869894
ARIH1,TMEM202	10	19150000	19200000	475	1.73598	0.00874074
MAP3K5	9	75600000	75650000	796	1.84747	0.0087998
SULT1C4	9	34500000	34550000	852	1.84548	0.00882501
MYO7A	15	57350000	57400000	830	1.84469	0.00885023
TTC39C	24	32950000	33000000	972	1.84307	0.00887544
LPP,bta-mir-28	1	79250000	79300000	445	1.72862	0.00888889
COLEC12,THOC1,bta-mir-544b-2	24	35600000	35650000	705	1.84269	0.00890066
SLC37A2	29	28850000	28900000	625	1.84217	0.00892587
ZCWPW2	22	2950000	3000000	929	1.8403	0.00895108
CA10	19	1150000	1200000	750	1.83968	0.00900151
OR10A4	15	46450000	46500000	985	1.83891	0.00902673
SMARCAL1	2	105150000	105200000	508	1.83633	0.00907716
ACVR1B,ACVRL1	5	28050000	28100000	352	1.72504	0.00918519
PIK3CB	1	131450000	131500000	620	1.83373	0.00922844
ASNS	4	15000000	15050000	844	1.83351	0.00925366
NT5DC1	9	34900000	34950000	863	1.8317	0.00930408
PLEKHG1	9	88950000	89000000	652	1.8316	0.0093293
CD86	1	67200000	67250000	481	1.72502	0.00933333
PREP	9	45250000	45300000	569	1.83153	0.00935451
ADD1,SH3BP2	6	108000000	108050000	578	1.83039	0.00940494
KCNMA1	28	33400000	33450000	983	1.82972	0.00943016
C3	7	19000000	19050000	443	1.71807	0.00948148
HHLA2,MYH15	1	53500000	53550000	604	1.82711	0.00955623
ECHDC3	13	12550000	12600000	789	1.8271	0.00958144
WWOX	18	5700000	5750000	952	1.82706	0.00960666
TTC3	1	151050000	151100000	573	1.82663	0.00963187
EPHA5	6	82950000	83000000	597	1.82659	0.0096823
CABS1	6	87450000	87500000	682	1.82515	0.00978316
EPHB1	1	135150000	135200000	771	1.8245	0.0098588
AXDND1,NPHS2	16	62200000	62250000	701	1.82342	0.00990923
SPIRE2,TCF25	18	14700000	14750000	429	1.7068	0.00992593
PPP1R14C,RAET1G	9	88350000	88400000	886	1.8223	0.00995966
