# Supplementary material for: Whole genome scan reveals the genetic signature of African Ankole cattle breed and potential for higher quality beef
Source: BMC Genet. 2017 Feb 9;18:11. doi: 10.1186/s12863-016-0467-1 (PMC5301378; doi:10.1186/s12863-016-0467-1)
Supplement: Additional file 2: Table S2. — A summary of genes from Sanga vs. Zebu (B. Indicus) XP-CLR test statistics comparison. (XLS 54 kb) [file 12863_2016_467_MOESM2_ESM.xls]

## Sheet: sanga_zebu_XP-CLR_gene_summary
Additional file 2: Table S2. A summary of genes from Sanga vs Zebu (B. Indicus) xp-clr test statistics comparison
Genes in XP-CLR regions	Chromosome	Window (start)	Window (end)	SNPs	XP-CLR
BAALC	14	63475152	63525152	600	628.14
ZCWPW2	22	2926138	2976138	600	578.164
KCNIP1	20	2275024	2325024	600	540.988
FAM136A,XDH	11	14129718	14179718	600	469.606
IYD	9	88525194	88575194	600	448.995
PDGFRA	6	71325474	71375474	516	408.599
U7	11	17379718	17429718	600	377.063
SLIT3,bta-mir-218-2	20	425024	475024	600	369.01
GSX2	6	71275474	71325474	540	363.312
FANCL	11	40729718	40779718	600	355.801
U6	6	71525474	71575474	600	353.358
EVC	6	105225474	105275474	600	326.463
BYSL,CCND3,MED20	23	15675665	15725665	559	325.34
GPR161,IQWD1	3	575115	625115	600	324.637
SYNE1	9	90275194	90325194	600	291.676
NPM1	20	3075024	3125024	588	287.517
SLIT3	20	325024	375024	600	279.919
CHIC2	6	71225474	71275474	308	269.915
ATP8A1	6	63125474	63175474	600	264.273
ATP8A1,SHISA3	6	62875474	62925474	476	258.757
ISM2,SPTLC2	10	89726184	89776184	600	249.215
SLIT3	20	475024	525024	600	248.082
FGF18	20	3175024	3225024	463	247.371
U6	15	46475289	46525289	600	244.757
U6	6	71575474	71625474	403	244.139
ACVRL1	5	28075606	28125606	370	243.784
SCML4	9	42775194	42825194	587	243.016
HMGA2	5	48075606	48125606	402	242.187
PPP2R2C	6	104575474	104625474	600	240.809
ANXA3,FRAS1	6	95025474	95075474	600	235.341
ISPD	4	24525050	24575050	600	234.619
DDX6	15	29875289	29925289	350	232.302
RANBP17	20	2675024	2725024	280	231.679
ATP8A1	6	62975474	63025474	441	229.034
COPS3,FLCN,NT5M	19	35475142	35525142	456	227.294
GRIP1	5	47625606	47675606	600	222.502
GRIP1,HELB	5	47675606	47725606	546	221.386
GRIP1	5	47525606	47575606	600	220.03
KHDRBS2	23	525665	575665	600	219.095
KCNIP1	20	2325024	2375024	600	216.12
FGF18	20	3125024	3175024	569	215.478
ADAM2	27	34325580	34375580	600	215.069
5S_rRNA,NBAS	11	82929718	82979718	598	214.908
DEF8,MC1-R,TCF25,TUBB3	18	14728128	14778128	329	213.379
GRXCR1	6	63375474	63425474	600	212.554
SORCS1	26	28375563	28425563	600	208.064
LRIT3,RPS26	6	16675474	16725474	600	206.509
PDGFRA	6	71375474	71425474	335	204.489
CNGA1,NIPAL1	6	68325474	68375474	522	201.096
XDH	11	14179718	14229718	374	199.943
NPY1R,NPY5R	6	2375474	2425474	600	199.194
HMGA2,bta-mir-763	5	48125606	48175606	274	198.693
ZNF684	3	106175115	106225115	600	197.997
FAU,HELB	5	47725606	47775606	600	197.792
PLCD1,VILL	22	11476138	11526138	545	195.304
CLIC4	2	128775208	128825208	528	195.05
HMGA2	5	48025606	48075606	307	193.578
SLIT3	20	275024	325024	600	192.758
U6	1	133175238	133225238	600	191.239
RTKN2	28	18375591	18425591	600	190.581
EVC2,U6	6	105375474	105425474	600	189.911
GRASP,NR4A1	5	27975606	28025606	292	189.678
CITED4	3	105925115	105975115	478	189.486
RIC3	15	44975289	45025289	600	187.142
RANBP17	20	2875024	2925024	363	185.688
CCER1,EPYC	5	20875606	20925606	502	185.644
PPP1R14C	9	88475194	88525194	569	183.087
KHDRBS2	23	825665	875665	577	180.223
DOCK2,FAM196B	20	1625024	1675024	600	179.52
PANK3,bta-mir-103-1	20	175024	225024	471	177.173
IRAKM	5	47775606	47825606	399	176.958
SOWAHA	7	45975070	46025070	600	175.214
ZNF746	4	113275050	113325050	588	173.641
CCDC60	17	58127000	58177000	553	173.624
ZNF772	18	64828128	64878128	600	171.761
C10orf67	13	24525828	24575828	506	170.808
C1QL4,DNAJC22,TROAP	5	30625606	30675606	466	168.937
TM4SF4	1	119625238	119675238	600	168.18
SLC25A13	4	13325050	13375050	600	167.846
SLC6A2	18	23928128	23978128	532	166.82
EPHA5	6	82775474	82825474	535	166.751
CSTF2T,PRKG1	26	7425563	7475563	600	166.605
COQ6,FAM161B,ZNF410	10	85676184	85726184	527	165.863
BAALC,SNORA61	14	63425152	63475152	600	165.614
SLIT3	20	375024	425024	600	164.197
ATG101	5	27925606	27975606	448	163.882
CHIC2	6	71175474	71225474	154	163.375
C10orf67	13	24575828	24625828	371	161.871
EPHA5	6	82925474	82975474	600	158.541
MT3,MT4	18	24128128	24178128	547	156.281
KCNQ4	3	105975115	106025115	515	156.08
FYN	9	39075194	39125194	338	154.58
TSC22D1	12	14676698	14726698	508	153.939
DYRK1B,FBL	18	49628128	49678128	568	153.768
SORCS1	26	28225563	28275563	600	153.674
SMIM23	20	3475024	3525024	571	153.598
HMGA2	5	48175606	48225606	213	153.517
C19orf38,CARM1,TMED1	7	16525070	16575070	454	152.606
DMTF1,TMEM243	4	33325050	33375050	496	152.445
KHDRBS2	23	675665	725665	600	152.391
FAM110B	14	26075152	26125152	543	151.285
RPL37A,SMARCAL1	2	105175208	105225208	525	150.233
TOX2	13	73175828	73225828	600	150.023
RANBP17,TLX3	20	3025024	3075024	493	149.696
M-RIP	19	35575142	35625142	401	148.55
FYN	9	39125194	39175194	459	148.459
MAP3K5	9	75625194	75675194	600	147.374
ATP8A1	6	63025474	63075474	548	146.546
STK32B	6	105475474	105525474	600	145.392
CLDN10	12	76726698	76776698	600	144.403
RIC3	15	44925289	44975289	600	143.938
URB1	1	2375238	2425238	600	143.669
CNTN6	22	25126138	25176138	600	143.442
CAPZB	2	133775208	133825208	600	142.497
ATP8A1	6	62925474	62975474	386	141.936
CXCL13	6	94025474	94075474	487	141.933
CENPF	16	70425129	70475129	543	141.603
RTKN2	28	18425591	18475591	600	141.503
ZPBP	4	5725050	5775050	600	139.757
NUBP1,TVP23A	25	9475036	9525036	600	139.304
PGM5	8	44677553	44727553	531	139.202
GDA	8	48677553	48727553	600	138.646
OTP	10	8676184	8726184	574	138.624
RAB11FIP2	26	38625563	38675563	352	138.494
ZNHIT6	3	58575115	58625115	396	136.996
GDA	8	48727553	48777553	414	136.598
ISPD	4	24575050	24625050	600	136.101
SCN8A	5	28275606	28325606	494	135.726
SCN8A	5	28225606	28275606	585	134.708
GDA	8	48777553	48827553	600	134.687
RLF	3	106525115	106575115	408	134.261
7SK	27	11875580	11925580	498	133.992
WWP1	14	78625152	78675152	600	133.905
LRP11	9	88175194	88225194	600	133.187
CAND1	5	46675606	46725606	545	133.131
PARK2	9	99125194	99175194	600	132.404
CCDC170	9	89725194	89775194	575	131.734
FANCA,SPIRE2	18	14678128	14728128	408	131.669
GRIP1,U1	5	47575606	47625606	576	130.537
ROCK1	24	35475722	35525722	333	130.401
FERMT1	13	48625828	48675828	600	130.364
MB	5	74175606	74225606	579	129.862
ZMPSTE24	3	106425115	106475115	600	129.676
DNM2,TMED1,bta-mir-3604-1	7	16475070	16525070	600	128.712
LNX1	6	70725474	70775474	600	128.665
FLCN,M-RIP,PLD6	19	35525142	35575142	483	128.293
U6	20	36575024	36625024	530	127.907
DPYD	3	45775115	45825115	600	126.599
EFCAB6	5	115175606	115225606	417	126.4
RGS22	14	66575152	66625152	596	126.022
U6	2	87975208	88025208	593	125.967
ALPK2	24	58225722	58275722	600	125.602
WBSCR28	25	33925036	33975036	411	124.423
SCN8A	5	28175606	28225606	287	124.071
DSPP	6	104225474	104275474	600	123.624
PGBD2	7	44025070	44075070	457	123.25
RANBP17	20	2775024	2825024	225	122.944
FAIM,PIK3CB	1	131525238	131575238	538	121.476
C3H3orf22,CHST13,TRXR3	22	61076138	61126138	600	120.96
PTGER4,TTC33	20	33725024	33775024	497	118.723
FRS3,PRICKLE4,TOMM6,USP49	23	15575665	15625665	410	118.112
PLA2G2A	2	133275208	133325208	600	117.479
NUDT3	23	8325665	8375665	240	117.328
LIMA1,U6	5	29775606	29825606	499	117.176
ATP8A1	6	63075474	63125474	535	116.877
CMC1	22	2676138	2726138	580	116.509
ZNHIT6	3	58525115	58575115	418	116.095
MTHFD1L	9	89225194	89275194	600	115.938
ATP2B2,bta-mir-885	22	55026138	55076138	600	115.877
DHX40	19	10775142	10825142	600	115.635
MTHFD1L	9	89175194	89225194	600	115.231
RANBP17	20	2725024	2775024	336	114.038
5S_rRNA,RAB3C	20	20625024	20675024	600	114.027
SORCS1	26	28325563	28375563	600	113.691
U6	20	3225024	3275024	469	113.595
U6	9	46325194	46375194	453	113.509
U6,VEGFC	27	6975580	7025580	410	113.271
MRPL1	6	94375474	94425474	498	112.92
MRAS	1	131725238	131775238	584	112.249
KHDRBS2	23	425665	475665	600	112.138
CNTN1	5	40225606	40275606	600	111.958
7SK	13	24925828	24975828	600	111.638
RAET1G	9	88325194	88375194	600	111.277
C1ORF192,SDHC	3	8175115	8225115	516	111.238
5S_rRNA	18	21178128	21228128	569	110.78
5S_rRNA	22	2526138	2576138	600	109.927
VAT1L	18	5178128	5228128	600	108.248
COX6C	14	66625152	66675152	501	108.12
CLYBL	12	80576698	80626698	499	107.762
NIPAL1,TXK	6	68375474	68425474	407	107.493
5S_rRNA	5	47925606	47975606	285	107.397
THOC1,USP14	24	35525722	35575722	557	107.253
COL9A2	3	106375115	106425115	600	107.138
BIN2,DAZAP2,SMAGP	5	28675606	28725606	463	106.303
ALDH1A2,U6	10	52376184	52426184	545	105.646
SNX29	25	11125036	11175036	600	105.624
C8H9ORF85,FAM108B1	8	48427553	48477553	448	105.297
SORCS3	26	26375563	26425563	600	105.295
FMNL3,TMBIM6	5	30275606	30325606	467	104.766
NXPH2	2	58575208	58625208	600	102.948
FAM108B1	8	48377553	48427553	600	102.819
GRHL3,STPG1	2	129125208	129175208	600	102.35
DPYD,U6	3	45725115	45775115	563	102.29
SPTLC2	10	89776184	89826184	491	102.14
FOXD4L1	8	44627553	44677553	324	102.109
SLC25A13	4	13425050	13475050	563	101.589
HDAC7,SLC48A1	5	32625606	32675606	372	101.46
MDM2	5	45175606	45225606	466	100.58
IQWD1,snoZ278	3	625115	675115	512	100.213
OTUD1	13	24625828	24675828	600	99.8858
EVC	6	105175474	105225474	600	99.6905
CD226	24	7575722	7625722	600	98.8949
TTC39C	24	32925722	32975722	600	98.6332
THOC1,bta-mir-544b-2	24	35575722	35625722	600	97.8579
