# Supplementary material for: Whole genome scan reveals the genetic signature of African Ankole cattle breed and potential for higher quality beef
Source: BMC Genet. 2017 Feb 9;18:11. doi: 10.1186/s12863-016-0467-1 (PMC5301378; doi:10.1186/s12863-016-0467-1)
Supplement: Additional file 3: Table S3. — Summary of genes common for both XP-EHH and XP-CLR test statistics. (XLS 45 kb) [file 12863_2016_467_MOESM3_ESM.xls]

## Sheet: Common_genes
Additional file 3: Table S3. Common genes obtained from both xp-ehh and xp-clr statistics.
Gene	Chr	start	end	snp	xpehh	xpehh pvalue	xpclr	Weighted_Fst	Mean_Fst	Tajima's D
TM4SF4	1	119600000	119650000	830	1.89311	0.00713565	168.18	0.103342	0.0565457	-1.90408
FAIM	1	131500000	131550000	645	2.20838	0.00168936	121.476	0.272645	0.168196	-1.05969
PIK3CB	1	131500000	131550000	645	2.20838	0.00168936	121.476	0.272645	0.168196	-1.05969
NXPH2	2	58700000	58750000	874	1.85701	0.00824508	102.948	0.139177	0.0712045	-1.75032
SMARCAL1	2	105100000	105150000	719	1.94357	0.00557237	150.233	0.14003	0.0899184	-0.667796
RPL37A	2	105200000	105250000	511	2.22219	0.00156329	150.233	0.146956	0.0780181	-1.25495
GPR161	3	550000	600000	851	2.51443	0.000353001	324.637	0.0985545	0.0422163	-0.209979
IQWD1	3	650000	700000	623	1.9606	0.00526979	324.637	0.191672	0.124362	0.178887
snoZ278	3	650000	700000	623	1.9606	0.00526979	100.213	0.191672	0.124362	0.178887
DPYD	3	45750000	45800000	784	2.10052	0.00292486	126.599	0.228793	0.150043	-1.41345
CITED4	3	105950000	106000000	709	2.11818	0.0026475	189.486	0.266027	0.156443	-1.99327
KCNQ4	3	105950000	106000000	709	2.11818	0.0026475	156.08	0.266027	0.156443	-1.99327
COL9A2	3	106400000	106450000	807	1.92915	0.00595058	107.138	0.149556	0.0945241	-0.662889
ZMPSTE24	3	106400000	106450000	807	1.92915	0.00595058	129.676	0.149556	0.0945241	-0.662889
ISPD	4	24600000	24650000	891	2.04613	0.00370651	234.619	0.273838	0.178915	0.295296
CCER1	5	20850000	20900000	620	2.00137	0.00443772	185.644	0.179336	0.0902022	-1.78618
ATG101	5	27950000	28000000	404	1.98324	0.00222222	163.882	0.29832	0.218309	-2.19315
NR4A1	5	27950000	28000000	404	1.98324	0.00222222	189.678	0.29832	0.218309	-2.19315
GRASP	5	28000000	28050000	430	2.17999	0.00133333	189.678	0.37614	0.232816	-2.3143
ACVRL1	5	28100000	28150000	452	1.9652	0.00251852	243.784	0.286853	0.146363	-1.40175
DNAJC22	5	30600000	30650000	566	1.86365	0.00799294	168.937	0.252616	0.133197	-0.817988
C1QL4	5	30650000	30700000	518	1.94423	0.00554715	168.937	0.219074	0.129151	-0.700823
TROAP	5	30650000	30700000	518	1.94423	0.00554715	168.937	0.219074	0.129151	-0.700823
HDAC7	5	32650000	32700000	423	1.80478	0.00696296	101.46	0.200649	0.111025	-0.329538
SLC48A1	5	32650000	32700000	423	1.80478	0.00696296	101.46	0.200649	0.111025	-0.329538
CNTN1	5	40200000	40250000	679	1.87428	0.00771558	111.958	0.184325	0.113047	0.287928
CAND1	5	46700000	46750000	334	1.85193	0.00562963	133.131	0.254394	0.155055	0.588111
U1	5	47600000	47650000	772	2.25047	0.00133636	130.537	0.422329	0.276699	-1.31194
FAU	5	47700000	47750000	769	2.64768	0.000226929	197.792	0.417175	0.334727	-1.44272
GRIP1	5	47700000	47750000	769	2.64768	0.000226929	130.537	0.417175	0.334727	-1.44272
HELB	5	47700000	47750000	769	2.64768	0.000226929	221.386	0.417175	0.334727	-1.44272
IRAKM	5	47750000	47800000	664	2.44398	0.000529501	176.958	0.38415	0.214093	-1.49141
MB	5	74150000	74200000	736	1.96404	0.00514372	129.862	0.182969	0.122315	-0.979129
RPS26	6	16650000	16700000	880	1.85673	0.0082703	206.509	0.12633	0.065023	-1.84759
ATP8A1	6	62900000	62950000	537	2.01652	0.00408472	264.273	0.363451	0.201157	-1.38642
GRXCR1	6	63350000	63400000	842	2.19036	0.00179022	212.554	0.313364	0.226712	-0.838035
CNGA1	6	68300000	68350000	657	2.10787	0.00279879	201.096	0.23658	0.16051	-1.10209
NIPAL1	6	68350000	68400000	436	1.84137	0.00592593	201.096	0.333291	0.162465	-0.736427
CHIC2	6	71200000	71250000	492	2.38006	0.000592593	269.915	0.441572	0.198543	-1.90028
GSX2	6	71250000	71300000	625	2.99204	7.5643e-05	363.312	0.39437	0.238081	-2.16486
PDGFRA	6	71350000	71400000	601	2.60801	0.000252143	408.599	0.448204	0.280949	-2.28959
EPHA5	6	82900000	82950000	750	1.88507	0.00736258	166.751	0.267459	0.170651	-0.961703
CXCL13	6	94000000	94050000	641	2.32639	0.000857287	141.933	0.192135	0.10103	-1.85383
MRPL1	6	94400000	94450000	668	1.95947	0.00529501	112.92	0.237591	0.152985	-1.14847
EVC	6	105200000	105250000	1008	2.05706	0.00654108	99.6905	0.213022	0.111658	-1.78702
EVC2	6	105350000	105400000	827	2.47887	0.000428643	189.911	0.20661	0.114174	-1.73928
CARM1	7	16550000	16600000	648	1.9803	0.00486636	152.606	0.153167	0.084016	-0.0105352
GDA	8	48750000	48800000	545	1.91068	0.0066818	138.646	0.129772	0.0658054	-0.81608
SCML4	9	42850000	42900000	410	2.24361	0.000740741	243.016	0.212928	0.110866	0.191418
MAP3K5	9	75550000	75600000	596	2.09134	0.003177	147.374	0.150971	0.087678	-0.230708
RAET1G	9	88300000	88350000	876	2.01585	0.00413515	111.277	0.202556	0.110498	0.066227
PPP1R14C	9	88500000	88550000	916	2.07419	0.00332829	183.087	0.220628	0.129008	-0.526047
IYD	9	88550000	88600000	770	2.14215	0.00242057	448.995	0.202332	0.109614	-1.11831
MTHFD1L	9	89200000	89250000	855	2.21914	0.0015885	115.938	0.214961	0.122639	-1.08402
CCDC170	9	89750000	89800000	590	1.91687	0.00637922	131.734	0.278536	0.187616	-0.397709
SYNE1	9	90300000	90350000	734	2.23773	0.00143722	291.676	0.36515	0.269685	0.344475
PARK2	9	98900000	98950000	1175	2.33608	0.00235479	132.404	0.126913	0.0783976	-1.23185
ZNF410	10	85650000	85700000	558	2.17858	0.0019415	165.863	0.227807	0.113686	-0.66859
COQ6	10	85700000	85750000	519	1.8503	0.00869894	165.863	0.272409	0.163618	-0.0750021
FAM161B	10	85700000	85750000	519	1.8503	0.00869894	165.863	0.272409	0.163618	-0.0750021
ISM2	10	89700000	89750000	637	2.2311	0.00151286	249.215	0.308687	0.169935	-1.46546
SPTLC2	10	89800000	89850000	567	2.1166	0.00269793	249.215	0.168912	0.0834833	-1.82847
U7	11	17400000	17450000	991	1.97014	0.00501765	377.063	0.185051	0.117961	-1.51683
TOX2	13	73150000	73200000	573	2.02449	0.00403429	150.023	0.170821	0.109105	-1.28948
5S_rRNA	14	350000	400000	530	1.94221	0.00562279	214.908	0.0815403	0.013653	1.13285
BAALC	14	63500000	63550000	947	2.25566	0.00131114	628.14	0.0207334	0.0185743	-0.54767
DDX6	15	29850000	29900000	596	2.09735	0.0030005	232.302	0.383954	0.245666	-0.901863
CENPF	16	70400000	70450000	824	2.11385	0.00272315	141.603	0.159391	0.103116	-2.27436
FANCA	18	14650000	14700000	431	1.82364	0.00607407	131.669	0.566108	0.404912	-1.94698
SPIRE2	18	14650000	14700000	431	1.82364	0.00607407	131.669	0.566108	0.404912	-1.94698
TCF25	18	14700000	14750000	429	1.7068	0.00992593	213.379	0.498301	0.370152	-0.604786
bta-mir-103-1	20	150000	200000	645	2.14922	0.00234493	177.173	0.329481	0.223758	-1.41128
PANK3	20	200000	250000	700	2.29912	0.00103379	177.173	0.292292	0.179286	-1.32405
bta-mir-218-2	20	400000	450000	1032	2.81392	0.000523286	369.01	0.316368	0.202214	-0.875299
SLIT3	20	400000	450000	1032	2.81392	0.000523286	369.01	0.316368	0.202214	-0.875299
DOCK2	20	1650000	1700000	951	2.26974	0.00118507	179.52	0.173063	0.100464	1.25886
FAM196B	20	1650000	1700000	951	2.26974	0.00118507	179.52	0.173063	0.100464	1.25886
KCNIP1	20	2250000	2300000	956	2.55208	0.000327786	540.988	0.229272	0.133614	0.956399
RANBP17	20	2650000	2700000	480	1.96181	0.00281481	231.679	0.371306	0.237135	-1.88348
NPM1	20	3100000	3150000	607	1.96166	0.00524458	287.517	0.495318	0.320746	-1.34068
FGF18	20	3150000	3200000	631	2.33059	0.000832073	247.371	0.237687	0.11965	-1.11478
U6	20	3250000	3300000	701	2.92768	0.000100857	353.358	0.186745	0.110127	-1.46723
SMIM23	20	3500000	3550000	642	1.88409	0.00743822	153.598	0.206779	0.129427	-1.17664
ZCWPW2	22	2900000	2950000	926	2.23795	0.001412	578.164	0.232761	0.124822	-0.234596
PLCD1	22	11450000	11500000	638	2.11798	0.00267272	195.304	0.139301	0.0774431	-1.42764
VILL	22	11450000	11500000	638	2.11798	0.00267272	195.304	0.139301	0.0774431	-1.42764
NUDT3	23	8400000	8450000	439	1.81519	0.00666667	117.328	0.10161	0.0436981	-1.86994
TTC39C	24	32950000	33000000	972	1.84307	0.00887544	98.6332	0.173796	0.112264	-1.08483
ROCK1	24	35500000	35550000	520	2.21799	0.00161372	130.401	0.31812	0.213964	-0.367095
USP14	24	35500000	35550000	520	2.21799	0.00161372	107.253	0.31812	0.213964	-0.367095
bta-mir-544b-2	24	35600000	35650000	705	1.84269	0.00890066	97.8579	0.192852	0.124196	-0.176055
THOC1	24	35600000	35650000	705	1.84269	0.00890066	107.253	0.192852	0.124196	-0.176055
SORCS1	26	28350000	28400000	778	2.64874	0.000201715	208.064	0.20646	0.108171	-0.611741
VEGFC	27	7000000	7050000	557	1.90418	0.00680787	113.271	0.142643	0.0820456	-0.629789
7SK	27	11900000	11950000	535	1.86062	0.00811901	133.992	0.148225	0.0757826	-1.77027
ADAM2	27	34300000	34350000	977	2.09221	0.00315179	215.069	0.201197	0.126971	0.228864
RTKN2	28	18400000	18450000	763	2.32164	0.000907716	190.581	0.188692	0.0952431	-1.85457
