# Supplementary material for: Whole genome scan reveals the genetic signature of African Ankole cattle breed and potential for higher quality beef
Source: BMC Genet. 2017 Feb 9;18:11. doi: 10.1186/s12863-016-0467-1 (PMC5301378; doi:10.1186/s12863-016-0467-1)
Supplement: Additional file 4: Table S4. — Gene Ontology Biological Process terms obtained from DAVID gene ontology analysis using all XP-EHH and XP-CLR gene lists. (XLS 47 kb) [file 12863_2016_467_MOESM4_ESM.xls]

## Sheet: xpehh_xpclr_BP
Additional file 4: Table S4. Gene Ontology Biological Processes obtained from DAVID analysis using xp-ehh and xp-clr gene lists
Category	Term	Count	%	PValue	Genes	List Total	Pop Hits	Pop Total	Fold Enrichment	Bonferroni	Benjamini	FDR
GOTERM_BP_FAT	GO:0019725~cellular homeostasis	19	0.537634	0.00125373	KCNMA1, GLRX3, CASR, HERPUD1, JPH2, PIK3CB, HEXA, GRXCR1, NPY1R, ATP2B2, PROK2, NUBP1, GRIN2B, CXCL13, NPM1, SCN8A, MT4, ADD1, MT3	235	466	13528	2.34711	0.876471	0.876471	2.08891
GOTERM_BP_FAT	GO:0006875~cellular metal ion homeostasis	11	0.311262	0.00219394	KCNMA1, ATP2B2, PROK2, HERPUD1, CASR, JPH2, PIK3CB, CXCL13, NPY1R, MT4, MT3	235	196	13528	3.23074	0.974301	0.839692	3.62844
GOTERM_BP_FAT	GO:0055065~metal ion homeostasis	11	0.311262	0.00302462	KCNMA1, ATP2B2, PROK2, HERPUD1, CASR, JPH2, PIK3CB, CXCL13, NPY1R, MT4, MT3	235	205	13528	3.08891	0.993589	0.814227	4.96965
GOTERM_BP_FAT	GO:0050905~neuromuscular process	6	0.169779	0.004309	KCNMA1, ATP2B2, GRIN2B, HEXA, MYO7A, PARK2	235	62	13528	5.5709	0.999252	0.834644	7.00888
GOTERM_BP_FAT	GO:0030003~cellular cation homeostasis	12	0.339559	0.00475701	KCNMA1, ATP2B2, PROK2, HERPUD1, CASR, JPH2, NUBP1, PIK3CB, CXCL13, NPY1R, MT4, MT3	235	254	13528	2.71965	0.999647	0.796028	7.71047
GOTERM_BP_FAT	GO:0006873~cellular ion homeostasis	15	0.424448	0.00562934	KCNMA1, HERPUD1, CASR, JPH2, PIK3CB, HEXA, NPY1R, PROK2, ATP2B2, GRIN2B, NUBP1, CXCL13, SCN8A, MT4, MT3	235	374	13528	2.3088	0.999918	0.791629	9.06226
GOTERM_BP_FAT	GO:0055082~cellular chemical homeostasis	15	0.424448	0.00645917	KCNMA1, HERPUD1, CASR, JPH2, PIK3CB, HEXA, NPY1R, PROK2, ATP2B2, GRIN2B, NUBP1, CXCL13, SCN8A, MT4, MT3	235	380	13528	2.27234	0.99998	0.786303	10.3309
GOTERM_BP_FAT	GO:0007423~sensory organ development	11	0.311262	0.00657959	KCNMA1, ATP2B2, ALDH1A2, KCNQ4, CHD7, GRIN2B, MYO7A, MITF, PDGFRA, EPHB1, DSCAM	235	229	13528	2.76518	0.999983	0.7473	10.5136
GOTERM_BP_FAT	GO:0007610~behavior	17	0.481041	0.00763802	KCNMA1, CASR, PIK3CB, HEXA, PARK2, NPY1R, NPY5R, VDAC1, ATP2B2, PROK2, DOCK2, CHD7, GRIN2B, CXCL13, FYN, ADAM2, DSCAM	235	469	13528	2.08661	0.999997	0.758325	12.1045
GOTERM_BP_FAT	GO:0030835~negative regulation of actin filament depolymerization	4	0.113186	0.00790787	LIMA1, CAPZB, VILL, ADD1	235	24	13528	9.59433	0.999998	0.733793	12.5059
GOTERM_BP_FAT	GO:0050954~sensory perception of mechanical stimulus	7	0.198076	0.00892059	ATP2B2, KCNQ4, CHD7, GRIN2B, FYN, HEXA, MYO7A	235	103	13528	3.91225	1	0.74281	13.9967
GOTERM_BP_FAT	GO:0042592~homeostatic process	23	0.650821	0.0109638	XDH, KCNMA1, GLRX3, CASR, HERPUD1, JPH2, PIK3CB, HEXA, GRXCR1, NPY1R, FOXO3, ATP2B2, PROK2, NUBP1, IL20RB, GRIN2B, CXCL13, NPM1, SCN8A, MT4, ADD1, MT3, MB	235	751	13528	1.76301	1	0.783782	16.9321
GOTERM_BP_FAT	GO:0030834~regulation of actin filament depolymerization	4	0.113186	0.0110024	LIMA1, CAPZB, VILL, ADD1	235	27	13528	8.52829	1	0.757964	16.9867
GOTERM_BP_FAT	GO:0042098~T cell proliferation	4	0.113186	0.0110024	CD86, DOCK2, CCND3, FYN	235	27	13528	8.52829	1	0.757964	16.9867
GOTERM_BP_FAT	GO:0055080~cation homeostasis	12	0.339559	0.0111384	KCNMA1, ATP2B2, PROK2, HERPUD1, CASR, JPH2, NUBP1, PIK3CB, CXCL13, NPY1R, MT4, MT3	235	286	13528	2.41535	1	0.736501	17.1785
GOTERM_BP_FAT	GO:0051129~negative regulation of cellular component organization	8	0.226372	0.0117453	LIMA1, ACVRL1, NPM1, CENPF, CAPZB, TTC3, VILL, ADD1	235	142	13528	3.24315	1	0.730994	18.0297
GOTERM_BP_FAT	GO:0048839~inner ear development	6	0.169779	0.0118593	KCNMA1, ATP2B2, KCNQ4, CHD7, MYO7A, PDGFRA	235	79	13528	4.3721	1	0.711475	18.1887
GOTERM_BP_FAT	GO:0050801~ion homeostasis	15	0.424448	0.0119286	KCNMA1, HERPUD1, CASR, JPH2, PIK3CB, HEXA, NPY1R, PROK2, ATP2B2, GRIN2B, NUBP1, CXCL13, SCN8A, MT4, MT3	235	409	13528	2.11122	1	0.691717	18.2852
GOTERM_BP_FAT	GO:0010639~negative regulation of organelle organization	6	0.169779	0.0137759	LIMA1, NPM1, CENPF, CAPZB, VILL, ADD1	235	82	13528	4.21214	1	0.723258	20.8183
GOTERM_BP_FAT	GO:0051592~response to calcium ion	5	0.141483	0.014945	KCNMA1, CASR, SLC25A13, KCNIP1, KCNMB1	235	55	13528	5.23327	1	0.733165	22.3831
GOTERM_BP_FAT	GO:0019233~sensory perception of pain	4	0.113186	0.0175172	PROK2, GRIN2B, FYN, NPY1R	235	32	13528	7.19574	1	0.770762	25.724
GOTERM_BP_FAT	GO:0007612~learning	5	0.141483	0.0199947	GRIN2B, FYN, ADAM2, PARK2, VDAC1	235	60	13528	4.79716	1	0.798765	28.8137
GOTERM_BP_FAT	GO:0050974~detection of mechanical stimulus involved in sensory perception	3	0.0848896	0.0204964	ATP2B2, GRIN2B, FYN	235	13	13528	13.2845	1	0.791789	29.4244
GOTERM_BP_FAT	GO:0007626~locomotory behavior	11	0.311262	0.0211041	KCNMA1, ATP2B2, PROK2, DOCK2, CHD7, PIK3CB, CXCL13, HEXA, NPY1R, PARK2, DSCAM	235	274	13528	2.31104	1	0.786893	30.1577
GOTERM_BP_FAT	GO:0050885~neuromuscular process controlling balance	4	0.113186	0.0222599	KCNMA1, ATP2B2, HEXA, MYO7A	235	35	13528	6.57897	1	0.79062	31.5324
GOTERM_BP_FAT	GO:0006884~cell volume homeostasis	3	0.0848896	0.0236433	KCNMA1, NPM1, ADD1	235	14	13528	12.3356	1	0.797186	33.1444
GOTERM_BP_FAT	GO:0043583~ear development	6	0.169779	0.02447	KCNMA1, ATP2B2, KCNQ4, CHD7, MYO7A, PDGFRA	235	95	13528	3.63574	1	0.795752	34.0907
GOTERM_BP_FAT	GO:0030029~actin filament-based process	10	0.282965	0.0245265	FMNL1, FMNL3, DOCK2, LIMA1, ROCK1, MRAS, MYO7A, PRKG1, CAPZB, ADD1	235	241	13528	2.38863	1	0.784149	34.1549
GOTERM_BP_FAT	GO:0010035~response to inorganic substance	9	0.254669	0.0261822	KCNMA1, XDH, CASR, SLC25A13, PDGFRA, KCNIP1, KCNMB1, MB, MT3	235	205	13528	2.52729	1	0.793931	36.0104
GOTERM_BP_FAT	GO:0050982~detection of mechanical stimulus	3	0.0848896	0.0304814	ATP2B2, GRIN2B, FYN	235	16	13528	10.7936	1	0.831263	40.6017
GOTERM_BP_FAT	GO:0030001~metal ion transport	15	0.424448	0.0316197	KCNMA1, JPH2, SLC39A11, SLC12A3, KCNIP1, KCNK2, KCNMB1, CNGA1, ITPR2, ATP2B2, KCNQ4, GRIN2B, FYN, KCNK6, SCN8A	235	465	13528	1.85697	1	0.832266	41.7644
GOTERM_BP_FAT	GO:0048878~chemical homeostasis	16	0.452745	0.032836	KCNMA1, HERPUD1, CASR, JPH2, PIK3CB, HEXA, FOXO3, NPY1R, ATP2B2, PROK2, NUBP1, GRIN2B, CXCL13, SCN8A, MT4, MT3	235	512	13528	1.79894	1	0.833934	42.9831
GOTERM_BP_FAT	GO:0001701~in utero embryonic development	8	0.226372	0.0334453	NMT1, ACVR1B, ACVRL1, CHD7, GRIN2B, COPS3, PDGFRA, ADD1	235	176	13528	2.61663	1	0.830023	43.5845
GOTERM_BP_FAT	GO:0043242~negative regulation of protein complex disassembly	4	0.113186	0.0336334	LIMA1, CAPZB, VILL, ADD1	235	41	13528	5.61619	1	0.822401	43.769
GOTERM_BP_FAT	GO:0042787~protein ubiquitination during ubiquitin-dependent protein catabolic process	3	0.0848896	0.0341584	MDM2, PARK2, LNX1	235	17	13528	10.1587	1	0.818053	44.2808
GOTERM_BP_FAT	GO:0046651~lymphocyte proliferation	4	0.113186	0.0357717	CD86, DOCK2, CCND3, FYN	235	42	13528	5.48247	1	0.823595	45.8265
GOTERM_BP_FAT	GO:0042491~auditory receptor cell differentiation	3	0.0848896	0.0379981	KCNMA1, ATP2B2, MYO7A	235	18	13528	9.59433	1	0.833677	47.8933
GOTERM_BP_FAT	GO:0006874~cellular calcium ion homeostasis	8	0.226372	0.0399865	ATP2B2, PROK2, HERPUD1, CASR, JPH2, PIK3CB, CXCL13, NPY1R	235	183	13528	2.51654	1	0.840954	49.6763
GOTERM_BP_FAT	GO:0070661~leukocyte proliferation	4	0.113186	0.0402533	CD86, DOCK2, CCND3, FYN	235	44	13528	5.23327	1	0.835093	49.9111
GOTERM_BP_FAT	GO:0032943~mononuclear cell proliferation	4	0.113186	0.0402533	CD86, DOCK2, CCND3, FYN	235	44	13528	5.23327	1	0.835093	49.9111
GOTERM_BP_FAT	GO:0019226~transmission of nerve impulse	12	0.339559	0.0412423	KCNMA1, GRIN2B, SLC6A2, NRXN3, HEXA, SCN8A, PARK2, KCNIP1, KCNMB1, NPY5R, USP14, VDAC1	235	350	13528	1.97369	1	0.834739	50.7726
GOTERM_BP_FAT	GO:0030036~actin cytoskeleton organization	9	0.254669	0.042997	FMNL1, FMNL3, DOCK2, LIMA1, ROCK1, MRAS, PRKG1, CAPZB, ADD1	235	226	13528	2.29245	1	0.839837	52.267
GOTERM_BP_FAT	GO:0030005~cellular di-, tri-valent inorganic cation homeostasis	9	0.254669	0.0439316	ATP2B2, PROK2, HERPUD1, CASR, JPH2, NUBP1, PIK3CB, CXCL13, NPY1R	235	227	13528	2.28235	1	0.839043	53.0453
GOTERM_BP_FAT	GO:0055074~calcium ion homeostasis	8	0.226372	0.0450378	ATP2B2, PROK2, HERPUD1, CASR, JPH2, PIK3CB, CXCL13, NPY1R	235	188	13528	2.44962	1	0.839438	53.9512
